# Supplementary material for: Real-world pharmacovigilance of drug-related bone metabolism disorders: integrating FAERS and VigiAccess with a Bradford Hill-based causal plausibility assessment
Source: Front Pharmacol. 2026 Jun 19;17:1766498. doi: 10.3389/fphar.2026.1766498 (PMC13329015; doi:10.3389/fphar.2026.1766498)
Supplement: Supplementary file 1 [file Table1.xlsx]

## Sheet: Supplementary Table S1
Supplementary Table S1. Target ADE MedDRA PT list used for case extraction.
Code	Name
10089975	Distal clavicular osteolysis
10079960	Itai-itai disease
10081362	Hypophosphataemic osteomalacia
10063000	Low turnover osteopathy
10062624	High turnover osteopathy
10058972	Bone metabolism disorder
10062623	Hungry bone syndrome
10031250	Osteomalacia
10086421	Bone demineralisation
10068975	Bone atrophy
10038642	Resorption bone increased
10031240	Osteodystrophy
10076526	Resorption bone decreased
10049088	Osteopenia
10031248	Osteolysis
10031282	Osteoporosis
10031285	Osteoporosis postmenopausal
10039984	Senile osteoporosis
10052451	Osteoporosis circumscripta cranii
10078095	Chronic kidney disease-mineral and bone disorder
10038519	Renal rickets
10088561	Idiopathic juvenile osteoporosis
10080457	Idiopathic condylar resorption
10091290	Neonatal metabolic bone disease
10070487	Brown tumour
10039119	Rickets
10013883	Dwarfism
10074846	Alveolar bone resorption

## Sheet: Supplementary Table S2
Supplementary Table S2. Baseline characteristics of FAERS reports with target ADEs.
Metrics	Number（％）
Gender
Female(%)	34857(62.49)
Male(%)	16912(30.32)
Not Specified(%)	4014( 7.20)
Age
<18(%)	918( 1.65)
18-44(%)	5442( 9.76)
45-64(%)	17848(32.00)
≥65(%)	10535(18.89)
NotSpecified(%)	21040(37.72)
Age (Quantitative)
N(Missing)	34743(21040)
Mean(SD)	56.58(15.83)
Median(Q1,Q3)	58.00(48.25,67.00)
Min,Max	0.00,101.27
Reporting Year
2004(%)	382( 0.68)
2005(%)	568( 1.02)
2006(%)	752( 1.35)
2007(%)	683( 1.22)
2008(%)	793( 1.42)
2009(%)	938( 1.68)
2010(%)	1233( 2.21)
2011(%)	1539( 2.76)
2012(%)	3309( 5.93)
2013(%)	3520( 6.31)
2014(%)	3012( 5.40)
2015(%)	2670( 4.79)
2016(%)	2360( 4.23)
2017(%)	2309( 4.14)
2018(%)	2502( 4.49)
2019(%)	2980( 5.34)
2020(%)	4696( 8.42)
2021(%)	7014(12.57)
2022(%)	5337( 9.57)
2023(%)	5297( 9.50)
2024(%)	3889( 6.97)
Reporter
Consumer(%)	19577(35.09)
Lawyer(%)	12701(22.77)
Not Specified(%)	4366( 7.83)
Other health-professional(%)	4121( 7.39)
Pharmacist(%)	4370( 7.83)
Physician(%)	10648(19.09)
outcome
Life-Threatening(%)	1058( 1.90)
Hospitalization - Initial or Prolonged(%)	16390(29.38)
Disability(%)	5604(10.05)
Death(%)	2143( 3.84)
Congenital Anomaly(%)	224( 0.40)
Required Intervention to Prevent Permanent Impairment/Damage(%)	183( 0.33)
Other(%)	43310(77.64)
Time to Onset (Days) - Categorized
0-30d(%)	1715( 3.07)
31-60d(%)	420( 0.75)
61-90d(%)	292( 0.52)
91-120d(%)	261( 0.47)
121-150d(%)	220( 0.39)
151-180d(%)	219( 0.39)
181-360d(%)	976( 1.75)
360d<(%)	5944(10.66)
Missing or Abnormal Values (<0) (%)	45736(81.99)
Time to Onset (Days) - Actual (Values <0 set to null/empty)
N(Missing)	10047(45736)
Mean(SD)	1167.31(1527.55)
Median(Q1,Q3)	577.00(98.00,1737.00)
Min,Max	0.00,21550.0

## Sheet: Supplementary Table S3
Supplementary Table S3. Signal strength of ADE at the Drug level ranked by Reports（Faers）
Drug NAME	Case reports	ROR(95% CI)	PRR(95% CI)	ChiSquare	IC(IC025)	EBGM(EBGM05)
ALENDRONIC ACID	7284	22.69(22.14,23.26)	22.21(21.68,22.75)	130575	4.30(4.26)	19.75(19.27)
TENOFOVIR DISOPROXIL	7004	66.29(64.62,68.01)	62.18(60.70,63.70)	375121	5.79(5.74)	55.37(53.97)
EMTRICITABINE;TENOFOVIR DISOPROXIL	5376	62.91(61.12,64.75)	59.10(57.52,60.73)	281144	5.76(5.70)	54.14(52.60)
ESOMEPRAZOLE	3587	12.72(12.29,13.15)	12.56(12.14,12.99)	36021.3	3.57(3.52)	11.90(11.50)
EFAVIRENZ;EMTRICITABINE;TENOFOVIR DISOPROXIL	3221	73.15(70.51,75.89)	67.87(65.58,70.23)	201564	6.01(5.93)	64.44(62.12)
ZOLEDRONIC ACID	1415	4.65(4.41,4.91)	4.63(4.40,4.88)	3946.28	2.19(2.11)	4.55(4.32)
ADEFOVIR	718	85.72(79.37,92.58)	78.27(72.95,83.97)	54205.6	6.27(6.02)	77.39(71.65)
MEDROXYPROGESTERONE	640	11.39(10.53,12.32)	11.26(10.42,12.16)	5926.96	3.48(3.34)	11.15(10.31)
EMTRICITABINE;RILPIVIRINE;TENOFOVIR DISOPROXIL	572	60.69(55.74,66.08)	56.87(52.51,61.59)	31145.7	5.82(5.56)	56.36(51.77)
PAMIDRONIC ACID	570	8.97(8.25,9.74)	8.89(8.19,9.65)	3958.74	3.14(3.00)	8.82(8.12)
IBANDRONIC ACID	523	8.27(7.59,9.02)	8.20(7.53,8.94)	3284.75	3.03(2.88)	8.14(7.47)
PREDNISONE	502	3.65(3.34,3.99)	3.64(3.33,3.97)	954.21	1.86(1.72)	3.62(3.31)
ANASTROZOLE	484	7.71(7.05,8.44)	7.65(7.00,8.37)	2780.71	2.93(2.77)	7.60(6.95)
COBICISTAT;ELVITEGRAVIR;EMTRICITABINE;TENOFOVIR DISOPROXIL	457	48.51(44.14,53.32)	46.04(42.10,50.36)	20014.3	5.51(5.24)	45.72(41.59)
PREDNISOLONE	416	3.42(3.11,3.77)	3.41(3.10,3.76)	705.3	1.76(1.61)	3.40(3.08)
OMEPRAZOLE	377	2.40(2.17,2.66)	2.40(2.17,2.66)	306.36	1.26(1.10)	2.39(2.16)
RISEDRONIC ACID	370	10.34(9.33,11.46)	10.23(9.24,11.32)	3066.44	3.35(3.16)	10.18(9.18)
LETROZOLE	287	3.12(2.77,3.50)	3.11(2.77,3.49)	409.11	1.63(1.45)	3.10(2.76)
LAMIVUDINE	230	5.28(4.64,6.01)	5.26(4.62,5.98)	790.68	2.39(2.17)	5.24(4.60)
CINACALCET	188	2.51(2.18,2.90)	2.51(2.17,2.89)	169.94	1.32(1.10)	2.50(2.17)
RALOXIFENE	169	7.38(6.35,8.59)	7.33(6.31,8.52)	922.68	2.87(2.60)	7.31(6.29)
PHENYTOIN	163	2.66(2.28,3.10)	2.65(2.28,3.09)	167.8	1.41(1.17)	2.65(2.27)
EXEMESTANE	107	4.08(3.37,4.93)	4.06(3.36,4.91)	247.06	2.02(1.70)	4.06(3.36)
ASFOTASE ALFA	93	3.38(2.75,4.14)	3.37(2.75,4.12)	154.64	1.75(1.42)	3.36(2.74)
TENOFOVIR	91	18.05(14.67,22.22)	17.71(14.45,21.71)	1434.3	4.14(3.60)	17.69(14.37)
ALENDRONIC ACID;COLECALCIFEROL	86	12.79(10.34,15.83)	12.63(10.23,15.58)	920.37	3.66(3.16)	12.61(10.19)
LOPINAVIR;RITONAVIR	82	3.31(2.66,4.11)	3.30(2.66,4.09)	131.29	1.72(1.36)	3.30(2.65)
COBICISTAT;ELVITEGRAVIR;EMTRICITABINE;TENOFOVIR	49	22.50(16.94,29.88)	21.96(16.65,28.96)	980.66	4.46(3.54)	21.94(16.52)
DARUNAVIR	41	3.70(2.72,5.03)	3.69(2.72,5.00)	80.31	1.88(1.35)	3.68(2.71)
TRIPTORELIN	40	3.34(2.45,4.56)	3.33(2.45,4.54)	65.39	1.74(1.20)	3.33(2.44)
CALCITRIOL	40	6.86(5.03,9.36)	6.81(5.00,9.28)	198.57	2.77(2.12)	6.81(4.99)
CICLESONIDE	39	3.00(2.19,4.11)	3.00(2.19,4.10)	51.91	1.58(1.06)	3.00(2.19)
CALCITONIN	35	7.80(5.59,10.88)	7.74(5.57,10.77)	205.56	2.95(2.22)	7.74(5.55)
DEFLAZACORT	27	3.41(2.34,4.98)	3.40(2.34,4.96)	45.89	1.77(1.10)	3.40(2.33)
EMTRICITABINE;TENOFOVIR	22	4.37(2.88,6.65)	4.36(2.87,6.61)	56.96	2.12(1.32)	4.36(2.87)
TINZAPARIN	20	4.77(3.08,7.41)	4.75(3.07,7.36)	59.31	2.25(1.38)	4.75(3.06)
MAGNESIUM SULFATE	20	5.81(3.74,9.01)	5.77(3.73,8.94)	79.01	2.53(1.60)	5.77(3.72)
TENOFOVIR ALAFENAMIDE	17	3.36(2.09,5.42)	3.35(2.09,5.39)	28.11	1.75(0.89)	3.35(2.08)
GADOVERSETAMIDE	15	3.84(2.31,6.38)	3.83(2.31,6.34)	31.35	1.94(0.98)	3.83(2.30)
ETIDRONIC ACID	13	15.70(9.07,27.17)	15.44(9.01,26.47)	175.75	3.95(2.15)	15.44(8.92)
EMTRICITABINE	11	5.07(2.80,9.17)	5.05(2.80,9.10)	35.71	2.33(1.08)	5.04(2.79)
EFAVIRENZ;LAMIVUDINE;TENOFOVIR DISOPROXIL	11	30.22(16.57,55.13)	29.25(16.36,52.30)	300.42	4.87(2.28)	29.25(16.03)

## Sheet: Supplementary Table S4
Supplementary Table S4. Signal strength of ADE at the Drug level ranked by Reports（Vigiaccess）
DrugName	Case reports	ROR(95% CI)	PRR(95% CI)	Chi-Square	IC(IC025)	EBGM(EBGM05)
EMTRICITABINE;TENOFOVIR DISOPROXIL	11686	95.91(94.01,97.84)	90.11(88.42,91.82)	898963	6.30(6.26)	78.73(77.17)
TENOFOVIR DISOPROXIL	7859	87.53(85.47,89.63)	82.46(80.63,84.34)	578582	6.24(6.19)	75.47(73.69)
ALENDRONIC ACID	7372	33.29(32.49,34.10)	32.53(31.78,33.31)	207337	4.91(4.87)	29.99(29.28)
EFAVIRENZ;EMTRICITABINE;TENOFOVIR DISOPROXIL	7021	97.13(94.72,99.60)	90.86(88.74,93.03)	576562	6.39(6.34)	83.97(81.89)
ESOMEPRAZOLE	3677	13.91(13.46,14.38)	13.78(13.33,14.24)	41851.6	3.73(3.68)	13.26(12.83)
COBICISTAT;ELVITEGRAVIR;EMTRICITABINE;TENOFOVIR DISOPROXIL	2940	84.15(81.03,87.40)	79.20(76.43,82.08)	219894	6.26(6.17)	76.69(73.84)
EMTRICITABINE;RILPIVIRINE;TENOFOVIR DISOPROXIL	2371	82.04(78.67,85.56)	77.30(74.30,80.43)	174086	6.24(6.13)	75.33(72.23)
OMEPRAZOLE	1660	5.73(5.46,6.01)	5.71(5.44,5.99)	6332.72	2.49(2.42)	5.62(5.35)
ZOLEDRONIC ACID	1435	6.60(6.26,6.95)	6.57(6.24,6.92)	6676.03	2.70(2.61)	6.48(6.15)
ALENDRONIC ACID;COLECALCIFEROL	1355	35.95(34.05,37.96)	35.01(33.21,36.92)	44144.9	5.11(4.99)	34.51(32.68)
IBANDRONIC ACID	1281	18.83(17.82,19.91)	18.58(17.59,19.63)	21026	4.20(4.10)	18.33(17.34)
LETROZOLE	1267	15.04(14.22,15.90)	14.88(14.08,15.72)	16188.7	3.88(3.78)	14.69(13.89)
PREDNISONE	1246	4.92(4.65,5.20)	4.91(4.64,5.19)	3824.79	2.28(2.19)	4.85(4.59)
PREDNISOLONE	839	5.69(5.32,6.10)	5.67(5.30,6.07)	3203.08	2.49(2.39)	5.63(5.26)
DENOSUMAB	826	3.15(2.94,3.37)	3.15(2.94,3.37)	1198.55	1.64(1.54)	3.13(2.92)
RISEDRONIC ACID	811	18.03(16.81,19.33)	17.79(16.61,19.06)	12750.5	4.14(4.01)	17.65(16.46)
MEDROXYPROGESTERONE	749	10.43(9.70,11.21)	10.35(9.63,11.12)	6279.93	3.36(3.24)	10.27(9.56)
PAMIDRONIC ACID	662	12.19(11.29,13.16)	12.09(11.20,13.04)	6687.85	3.59(3.45)	12.01(11.12)
LANSOPRAZOLE	572	4.15(3.82,4.50)	4.14(3.81,4.49)	1354.03	2.04(1.91)	4.12(3.79)
PANTOPRAZOLE	563	3.42(3.14,3.71)	3.41(3.14,3.70)	953.518	1.76(1.64)	3.39(3.12)
ANASTROZOLE	535	10.55(9.68,11.49)	10.47(9.62,11.39)	4559.21	3.38(3.23)	10.41(9.56)
METHYLPREDNISOLONE	347	2.62(2.35,2.91)	2.61(2.35,2.90)	344.213	1.38(1.22)	2.61(2.35)
ADEFOVIR	306	76.36(68.03,85.71)	72.15(64.70,80.47)	21415.5	6.17(5.70)	71.91(64.07)
LEUPRORELIN	296	2.47(2.21,2.77)	2.47(2.21,2.77)	258.838	1.30(1.13)	2.47(2.20)
PHENYTOIN	293	2.59(2.31,2.90)	2.58(2.30,2.90)	283.819	1.37(1.19)	2.58(2.30)
BUDESONIDE;FORMOTEROL	281	2.37(2.11,2.66)	2.36(2.10,2.66)	220.862	1.24(1.06)	2.36(2.10)
RALOXIFENE	259	9.08(8.04,10.26)	9.03(7.99,10.19)	1844.43	3.17(2.95)	9.00(7.97)
ESTROGENS CONJUGATED	193	3.08(2.68,3.55)	3.08(2.67,3.55)	270.656	1.62(1.40)	3.08(2.67)
EXEMESTANE	190	6.08(5.27,7.01)	6.06(5.26,6.98)	801.376	2.60(2.35)	6.05(5.24)
TAMOXIFEN	178	3.84(3.31,4.45)	3.83(3.31,4.44)	372.138	1.94(1.70)	3.83(3.30)
DEXLANSOPRAZOLE	165	3.41(2.93,3.98)	3.41(2.93,3.97)	280.434	1.77(1.52)	3.40(2.92)
LOPINAVIR;RITONAVIR	158	5.81(4.97,6.80)	5.79(4.96,6.77)	625.7	2.53(2.26)	5.78(4.95)
LAMIVUDINE	141	3.05(2.58,3.60)	3.04(2.58,3.59)	193.289	1.60(1.34)	3.04(2.58)
TENOFOVIR	128	7.31(6.14,8.70)	7.27(6.12,8.65)	692.33	2.86(2.54)	7.27(6.11)
RITONAVIR	124	3.75(3.14,4.47)	3.74(3.14,4.46)	248.652	1.90(1.61)	3.74(3.13)
ESTROGENS CONJUGATED;MEDROXYPROGESTERONE	111	3.69(3.07,4.45)	3.69(3.06,4.44)	217.119	1.88(1.57)	3.68(3.06)
ASFOTASE ALFA	77	4.30(3.44,5.38)	4.29(3.43,5.36)	193.998	2.10(1.71)	4.28(3.42)
GOSERELIN	76	4.13(3.30,5.17)	4.12(3.29,5.16)	179.504	2.04(1.65)	4.12(3.29)
PHENOBARBITAL	72	3.14(2.49,3.96)	3.14(2.49,3.95)	104.794	1.65(1.27)	3.14(2.49)
COBICISTAT;ELVITEGRAVIR;EMTRICITABINE;TENOFOVIR ALAFENAMIDE	69	8.24(6.50,10.44)	8.19(6.47,10.36)	435.662	3.03(2.55)	8.19(6.46)
DOLUTEGRAVIR	66	3.30(2.59,4.21)	3.30(2.59,4.20)	105.663	1.72(1.32)	3.30(2.59)
DEFLAZACORT	63	7.58(5.92,9.71)	7.54(5.90,9.65)	357.581	2.91(2.41)	7.54(5.88)
BICTEGRAVIR;EMTRICITABINE;TENOFOVIR ALAFENAMIDE	62	3.70(2.89,4.75)	3.70(2.88,4.74)	121.933	1.89(1.46)	3.69(2.88)
CORTISONE	58	3.60(2.78,4.66)	3.59(2.78,4.64)	108.444	1.84(1.41)	3.59(2.77)
ROMOSOZUMAB	55	2.80(2.15,3.65)	2.80(2.15,3.65)	63.686	1.49(1.05)	2.80(2.15)
TRIPTORELIN	54	4.22(3.23,5.52)	4.21(3.23,5.50)	132.314	2.07(1.60)	4.21(3.22)
ATAZANAVIR	49	3.16(2.39,4.18)	3.16(2.39,4.18)	72.199	1.66(1.19)	3.16(2.38)
DOLUTEGRAVIR;LAMIVUDINE;TENOFOVIR DISOPROXIL	47	3.38(2.54,4.50)	3.37(2.53,4.48)	78.3546	1.75(1.27)	3.37(2.53)
PRIMIDONE	47	6.15(4.61,8.19)	6.12(4.60,8.14)	201.434	2.61(2.05)	6.12(4.59)
DARUNAVIR	45	3.65(2.72,4.89)	3.64(2.72,4.87)	86.1286	1.86(1.36)	3.64(2.71)
CALCIUM	45	4.92(3.67,6.59)	4.90(3.66,6.56)	139.785	2.29(1.75)	4.90(3.66)
CALCIUM CARBONATE	44	3.16(2.35,4.25)	3.16(2.35,4.24)	64.9139	1.66(1.16)	3.16(2.35)
EFAVIRENZ;EMTRICITABINE;TENOFOVIR	43	50.72(37.40,68.80)	48.84(36.43,65.48)	2015.65	5.61(4.10)	48.82(35.99)
RALTEGRAVIR	42	2.82(2.08,3.82)	2.82(2.08,3.81)	49.2587	1.49(0.99)	2.82(2.08)
CALCITONIN	40	3.08(2.26,4.20)	3.08(2.26,4.19)	56.0394	1.62(1.10)	3.07(2.25)
CYPROTERONE	37	4.55(3.29,6.28)	4.53(3.29,6.25)	101.908	2.18(1.58)	4.53(3.28)
IMIGLUCERASE	37	3.58(2.59,4.94)	3.57(2.59,4.93)	68.5512	1.84(1.27)	3.57(2.59)
ETIDRONIC ACID	35	15.57(11.15,21.73)	15.39(11.07,21.40)	471.206	3.94(2.97)	15.39(11.03)
ABACAVIR;LAMIVUDINE	35	2.86(2.05,3.98)	2.85(2.05,3.97)	42.1331	1.51(0.96)	2.85(2.05)
EMTRICITABINE;TENOFOVIR	35	9.66(6.93,13.47)	9.59(6.90,13.35)	269.578	3.26(2.47)	9.59(6.88)
EMTRICITABINE;TENOFOVIR ALAFENAMIDE	33	5.51(3.91,7.76)	5.49(3.91,7.72)	121.25	2.46(1.78)	5.49(3.90)
VITAMIN D NOS	32	4.44(3.14,6.29)	4.43(3.13,6.26)	85.0414	2.15(1.50)	4.43(3.13)
PYRIDOSTIGMINE	29	4.40(3.06,6.34)	4.39(3.05,6.31)	75.9125	2.13(1.45)	4.39(3.05)
DOLUTEGRAVIR;LAMIVUDINE;TENOFOVIR	28	2.98(2.06,4.33)	2.98(2.06,4.31)	36.8585	1.58(0.94)	2.98(2.06)
NELFINAVIR	26	3.46(2.35,5.08)	3.45(2.35,5.07)	45.2919	1.79(1.11)	3.45(2.35)
TENOFOVIR ALAFENAMIDE	24	6.36(4.26,9.50)	6.33(4.25,9.44)	107.878	2.66(1.81)	6.33(4.24)
EMTRICITABINE	22	3.80(2.50,5.77)	3.79(2.50,5.75)	45.2315	1.92(1.15)	3.79(2.49)
CALCITRIOL	21	3.24(2.11,4.97)	3.24(2.11,4.96)	32.4596	1.69(0.94)	3.24(2.11)
OMEPRAZOLE;SODIUM BICARBONATE	20	3.77(2.43,5.85)	3.76(2.43,5.83)	40.5847	1.91(1.10)	3.76(2.43)
DIBOTERMIN ALFA	19	119.36(74.60,190.99)	109.32(71.10,168.09)	2040.43	6.77(3.42)	109.30(68.31)
CALCIUM CARBONATE;ETIDRONIC ACID	14	8.93(5.28,15.11)	8.88(5.27,14.97)	97.9461	3.15(1.79)	8.88(5.25)
ESTROPIPATE	12	4.34(2.46,7.65)	4.33(2.46,7.61)	30.7163	2.11(0.98)	4.33(2.45)
ESTROGENS ESTERIFIED;METHYLTESTOSTERONE	12	5.54(3.14,9.77)	5.52(3.14,9.71)	44.4551	2.46(1.23)	5.52(3.13)
NAFARELIN	11	3.64(2.01,6.57)	3.63(2.01,6.55)	20.9656	1.86(0.74)	3.63(2.01)
LOPINAVIR	10	4.73(2.54,8.81)	4.72(2.54,8.76)	29.326	2.24(0.95)	4.72(2.54)
BESIFOVIR	9	16.60(8.60,32.05)	16.40(8.57,31.40)	130.281	4.04(1.77)	16.40(8.50)
LAMIVUDINE;TENOFOVIR	9	12.60(6.53,24.29)	12.48(6.52,23.92)	95.1469	3.64(1.62)	12.48(6.47)
BAZEDOXIFENE;ESTROGENS CONJUGATED	8	4.12(2.06,8.25)	4.11(2.06,8.21)	18.8436	2.04(0.65)	4.11(2.05)
ESTROGENS ESTERIFIED	7	4.36(2.08,9.16)	4.35(2.08,9.12)	18.0814	2.12(0.59)	4.35(2.07)
CALCIUM CARBONATE;RISEDRONIC ACID	6	20.94(9.35,46.91)	20.62(9.32,45.60)	112.081	4.37(1.34)	20.62(9.20)
DOLUTEGRAVIR;EMTRICITABINE;TENOFOVIR	6	46.82(20.73,105.74)	45.22(20.60,99.23)	259.613	5.50(1.51)	45.21(20.02)
COBICISTAT;ELVITEGRAVIR;EMTRICITABINE;TENOFOVIR	6	11.02(4.93,24.62)	10.94(4.93,24.26)	54.2044	3.45(1.08)	10.94(4.90)
AMLODIPINE;LOSARTAN;ROSUVASTATIN	6	5.34(2.40,11.91)	5.32(2.40,11.83)	21.0915	2.41(0.62)	5.32(2.39)
MITAPIVAT	6	5.44(2.44,12.14)	5.43(2.44,12.06)	21.6764	2.44(0.64)	5.43(2.43)
CALCIUM ACETATE	5	4.90(2.03,11.78)	4.88(2.03,11.71)	15.4413	2.29(0.39)	4.88(2.03)
BETAMETHASONE;DEXCHLORPHENIRAMINE	5	6.78(2.81,16.32)	6.75(2.81,16.17)	24.4926	2.75(0.60)	6.75(2.80)
ATALUREN	4	8.36(3.13,22.35)	8.31(3.13,22.08)	25.7548	3.06(0.46)	8.31(3.11)
FLUOCORTOLONE	4	24.53(9.12,65.96)	24.09(9.12,63.59)	88.5769	4.59(0.79)	24.09(8.96)
HYDROCORTISONE;PRAMOCAINE;ZINC	4	31.41(11.65,84.68)	30.68(11.65,80.80)	114.941	4.94(0.83)	30.68(11.38)
GLUCOSE;NIKETHAMIDE	3	26.83(8.55,84.16)	26.30(8.58,80.60)	73.0631	4.72(0.38)	26.30(8.38)
EPTOTERMIN ALFA	3	49.52(15.63,156.90)	47.73(15.72,144.89)	137.344	5.58(0.43)	47.72(15.06)
SIRUKUMAB	3	32.46(10.32,102.09)	31.69(10.36,96.89)	89.2227	4.99(0.40)	31.69(10.08)
CALCIUM;VITAMIN D NOS	3	9.15(2.94,28.50)	9.10(2.95,28.09)	21.6341	3.19(0.14)	9.10(2.92)
AMFETAMINE;PHENOBARBITAL	3	13.23(4.24,41.26)	13.10(4.25,40.40)	33.5675	3.71(0.25)	13.10(4.20)
GLUCOSE;MAGNESIUM SULFATE	3	9.66(3.10,30.07)	9.59(3.11,29.62)	23.1078	3.26(0.16)	9.59(3.08)
DIHYDROXYALUMINUM SODIUM CARBONATE	3	22.86(7.30,71.58)	22.48(7.32,69.00)	61.6067	4.49(0.36)	22.48(7.18)
CALCIUM CARBONATE;ERGOCALCIFEROL	3	11.60(3.72,36.15)	11.51(3.73,35.49)	28.7985	3.52(0.21)	11.51(3.69)

## Sheet: Supplementary Table S5
Supplementary Table S5.Signal strength of ADEs at the Anatomical Therapeutic Chemical Classification System (ATC) level in FAERS database
ATC NAME(I)	ATC Code(I)	Case reports	ROR(95% CI)	PRR(95% CI)	Chi_Square	IC(IC025)	EBGM(EBGM05)
ANTIINFECTIVES FOR SYSTEMIC USE	J	18858	6.79(6.68,6.91)	6.76(6.65,6.88)	64895.5	2.33(2.31)	5.03(4.95)
ANTINEOPLASTIC AND IMMUNOMODULATING AGENTS	L	14959	0.54(0.53,0.55)	0.54(0.53,0.55)	4573.37	-0.63(-0.66)	0.65(0.63)
MUSCULO-SKELETAL SYSTEM	M	12351	4.25(4.17,4.34)	4.24(4.16,4.32)	24604.3	1.85(1.82)	3.60(3.53)
ALIMENTARY TRACT AND METABOLISM	A	7649	0.89(0.87,0.91)	0.89(0.87,0.91)	96.44	-0.15(-0.19)	0.90(0.88)
NERVOUS SYSTEM	N	3496	0.25(0.24,0.26)	0.25(0.24,0.26)	7275.69	-1.76(-1.81)	0.29(0.28)
DERMATOLOGICALS	D	3417	0.47(0.45,0.49)	0.47(0.45,0.49)	1923.64	-1.00(-1.05)	0.50(0.48)
SYSTEMIC HORMONAL PREPARATIONS, EXCL. SEX HORMONES AND INSULINS	H	3317	1.41(1.36,1.46)	1.41(1.36,1.46)	373.08	0.47(0.42)	1.39(1.34)
GENITO URINARY SYSTEM AND SEX HORMONES	G	2854	0.53(0.51,0.55)	0.53(0.51,0.55)	1146.97	-0.86(-0.92)	0.55(0.53)
RESPIRATORY SYSTEM	R	2842	0.58(0.56,0.60)	0.58(0.56,0.60)	815.05	-0.73(-0.79)	0.60(0.58)
CARDIOVASCULAR SYSTEM	C	2558	0.40(0.39,0.42)	0.41(0.39,0.42)	2144.87	-1.22(-1.28)	0.43(0.41)
SENSORY ORGANS	S	2414	0.54(0.52,0.57)	0.54(0.52,0.57)	885.37	-0.83(-0.89)	0.56(0.54)
VARIOUS	V	1114	0.62(0.59,0.66)	0.62(0.59,0.66)	252.5	-0.67(-0.76)	0.63(0.59)
BLOOD AND BLOOD FORMING ORGANS	B	972	0.25(0.23,0.27)	0.25(0.23,0.27)	2156.6	-1.93(-2.03)	0.26(0.25)
ANTIPARASITIC PRODUCTS, INSECTICIDES AND REPELLENTS	P	87	0.38(0.31,0.46)	0.38(0.31,0.46)	89.67	-1.40(-1.70)	0.38(0.31)

## Sheet: Supplementary Table S6
Supplementary Table S6. Signal strength of ADEs at the Anatomical Therapeutic Chemical Classification System (ATC) level in Vigiaccess database
ATC NAME(I)	ATC Code(I)	Case reports	ROR(95% CI)	PRR(95% CI)	Chi_Square	IC(IC025)	EBGM(EBGM05)
ANTIINFECTIVES FOR SYSTEMIC USE	J	35465	1.44(1.42,1.46)	1.44(1.42,1.46)	2935.41	0.35(0.33)	1.27(1.25)
ANTINEOPLASTIC AND IMMUNOMODULATING AGENTS	L	16388	0.80(0.79,0.82)	0.80(0.79,0.82)	639.194	-0.25(-0.28)	0.84(0.83)
MUSCULO-SKELETAL SYSTEM	M	15895	4.77(4.69,4.85)	4.76(4.68,4.84)	39044.6	2.04(2.01)	4.11(4.04)
ALIMENTARY TRACT AND METABOLISM	A	12158	1.36(1.33,1.38)	1.35(1.33,1.38)	980.999	0.39(0.36)	1.31(1.28)
DERMATOLOGICALS	D	5290	0.70(0.68,0.72)	0.70(0.68,0.72)	640.074	-0.48(-0.52)	0.72(0.70)
SYSTEMIC HORMONAL PREPARATIONS, EXCL. SEX HORMONES AND INSULINS	H	5113	2.05(1.99,2.11)	2.05(1.99,2.10)	2583.01	0.99(0.95)	1.99(1.93)
NERVOUS SYSTEM	N	5027	0.34(0.33,0.35)	0.34(0.33,0.35)	5990.28	-1.40(-1.44)	0.38(0.37)
SENSORY ORGANS	S	4149	0.73(0.71,0.75)	0.73(0.71,0.75)	392.742	-0.43(-0.47)	0.74(0.72)
CARDIOVASCULAR SYSTEM	C	3926	0.55(0.54,0.57)	0.56(0.54,0.57)	1341.73	-0.80(-0.85)	0.57(0.56)
RESPIRATORY SYSTEM	R	3520	0.74(0.71,0.76)	0.74(0.71,0.76)	313.267	-0.42(-0.47)	0.75(0.72)
GENITO URINARY SYSTEM AND SEX HORMONES	G	3409	0.62(0.60,0.64)	0.62(0.60,0.64)	774.324	-0.66(-0.71)	0.63(0.61)
VARIOUS	V	1703	0.90(0.86,0.95)	0.90(0.86,0.95)	17.9343	-0.15(-0.22)	0.90(0.86)
BLOOD AND BLOOD FORMING ORGANS	B	1482	0.39(0.37,0.41)	0.39(0.37,0.41)	1384.33	-1.32(-1.39)	0.40(0.38)
ANTIPARASITIC PRODUCTS, INSECTICIDES AND REPELLENTS	P	139	0.42(0.36,0.50)	0.42(0.36,0.50)	109.014	-1.24(-1.47)	0.42(0.36)

## Sheet: Supplementary Table S7
Supplementary Table S7. Time-to-onset analysis using the Weibull distribution test.
			Weibull distribution
	Cases	TTO (days)	Scale parameter		Shape parameter
DrugName	n	Median(IQR)	α	95% CI	β	95% CI	Failure type
ALENDRONIC ACID	1306	457.50(92.00,1406.00)	978.81	910.18 - 1052.61	0.83	0.80 - 0.87	Early failure
EMTRICITABINE;TENOFOVIR DISOPROXIL	876	1606.00(730.00,3034.50)	2182.51	2064.84 - 2306.87	1.26	1.20 - 1.33	wearout failure
EFAVIRENZ;EMTRICITABINE;TENOFOVIR DISOPROXIL	486	1879.50(834.00,3005.00)	2248.38	2103.64 - 2403.08	1.4	1.31 - 1.51	wearout failure
TENOFOVIR DISOPROXIL	445	2047.00(808.00,3753.00)	2586.48	2394.14 - 2794.28	1.27	1.18 - 1.37	wearout failure
MEDROXYPROGESTERONE	341	2922.00(1803.00,3782.00)	3238.78	3065.89 - 3421.42	2.05	1.88 - 2.23	wearout failure
ZOLEDRONIC ACID	300	396.00(122.00,798.00)	573.5	497.39 - 661.26	0.86	0.78 - 0.94	Early failure
ESOMEPRAZOLE	173	1326.00(519.00,2200.00)	1756.68	1564.40 - 1972.58	1.39	1.23 - 1.57	wearout failure
ANASTROZOLE	127	304.00(31.00,731.00)	553	443.73 - 689.18	0.92	0.79 - 1.08	random failure
PAMIDRONIC ACID	108	926.00(293.00,1763.50)	1240.54	1015.67 - 1515.19	1	0.86 - 1.17	random failure
IBANDRONIC ACID	101	611.00(110.00,1375.00)	840.51	657.92 - 1073.78	0.87	0.73 - 1.03	random failure
RISEDRONIC ACID	93	673.00(268.00,1692.00)	1037.84	829.88 - 1297.91	0.97	0.81 - 1.15	random failure
LETROZOLE	92	276.50(14.50,698.00)	454.7	332.54 - 621.72	0.73	0.61 - 0.87	Early failure
EMTRICITABINE;RILPIVIRINE;TENOFOVIR DISOPROXIL	81	871.00(410.00,1865.00)	1319.85	1097.41 - 1587.37	1.25	1.05 - 1.49	wearout failure
COBICISTAT;ELVITEGRAVIR;EMTRICITABINE;TENOFOVIR DISOPROXIL	77	876.00(274.00,1854.00)	1190.2	956.00 - 1481.77	1.08	0.90 - 1.30	random failure
ADEFOVIR	47	1552.00(918.00,2202.00)	1834.26	1487.42 - 2261.98	1.44	1.16 - 1.80	wearout failure
OMEPRAZOLE	36	2283.00(303.50,4257.00)	2754.71	1863.17 - 4072.87	0.9	0.67 - 1.21	random failure
RALOXIFENE	34	1033.50(306.00,2191.00)	1629.27	1143.98 - 2320.42	1.06	0.79 - 1.42	random failure
PREDNISOLONE	27	214.00(5.00,821.00)	556.91	342.01 - 906.84	0.92	0.65 - 1.30	random failure
PREDNISONE	24	313.00(16.00,1472.00)	1107.11	582.10 - 2105.63	0.74	0.51 - 1.06	random failure
LOPINAVIR;RITONAVIR	23	947.00(163.00,2194.00)	1159.98	684.16 - 1966.71	0.81	0.59 - 1.13	random failure
EXEMESTANE	23	245.00(59.00,554.00)	577.15	339.45 - 981.29	0.89	0.63 - 1.26	random failure
ALENDRONIC ACID;COLECALCIFEROL	22	375.50(90.00,707.00)	812.96	459.12 - 1439.50	0.86	0.61 - 1.21	random failure
PHENYTOIN	21	6148.00(3287.00,10957.00)	8702.44	5824.51 - 13002.4	1.16	0.79 - 1.70	random failure
TRIPTORELIN	15	0.00(0.00,1081.00)	1122.1	729.85 - 1725.18	1.8	0.95 - 3.41	random failure
DARUNAVIR	14	580.50(228.00,1253.00)	780.27	387.79 - 1569.94	0.81	0.51 - 1.27	random failure
LAMIVUDINE	12	2399.50(880.50,4109.00)	2871.01	2073.16 - 3975.90	1.91	1.16 - 3.14	wearout failure
CINACALCET	11	216.00(0.00,499.00)	407.14	235.98 - 702.44	1.33	0.75 - 2.35	random failure
ASFOTASE ALFA	9	488.00(127.00,1386.00)	704.06	307.32 - 1612.96	0.83	0.49 - 1.41	random failure
GADOVERSETAMIDE	8	56.00(28.00,100.50)	99.35	47.04 - 209.83	1.04	0.59 - 1.85	random failure
TINZAPARIN	7	85.00(32.00,365.00)	210.3	113.11 - 391.02	1.36	0.70 - 2.63	random failure
TENOFOVIR	5	444.00(202.00,1728.00)	1378.63	548.47 - 3465.31	1.12	0.50 - 2.50	random failure
DEFLAZACORT	5	577.00(115.00,651.00)	573.4	193.39 - 1700.11	0.85	0.41 - 1.74	random failure
EMTRICITABINE;TENOFOVIR	4	1016.00(406.00,3308.50)	1699.82	499.99 - 5778.88	0.85	0.39 - 1.83	random failure
CALCITRIOL	4	786.00(0.00,1747.00)	1826.82	1616.04 - 2065.09	11.94	3.76 - 37.89	wearout failure
ETIDRONIC ACID	4	1962.00(712.00,3186.50)	2042.21	852.41 - 4892.71	1.17	0.50 - 2.75	random failure
CALCITONIN	4	318.00(90.50,1272.50)	931.58	300.49 - 2888.12	1.06	0.44 - 2.57	random failure
COBICISTAT;ELVITEGRAVIR;EMTRICITABINE;TENOFOVIR	3	187.00(126.00,370.00)	258.49	156.58 - 426.73	2.39	0.99 - 5.79	random failure
EMTRICITABINE	2	1026.00(309.00,1743.00)	1125.78	391.94 - 3233.58	1.39	0.44 - 4.40	random failure
